# Supplementary material for: Progressive Changes in Household Food Safety Handling Knowledge and Behaviors Associated with a Continuous Tracing Intervention Among Rural Residents in China
Source: Foods. 2026 Jul 14;15(14):2487. doi: 10.3390/foods15142487 (PMC13407731; doi:10.3390/foods15142487)
Supplement: Supplementary file 1 [file foods-15-02487-s001.zip]

Archive with 1 entries (1 files):
- foods-4351421-supplementary.pdf
